# Supplementary material for: Mutations in the promoter region of methionine transporter gene metM (Rv3253c) confer para-aminosalicylic acid (PAS) resistance in Mycobacterium tuberculosis
Source: mBio. 2024 Jan 5;15(2):e02073-23. doi: 10.1128/mbio.02073-23 (PMC10865796; doi:10.1128/mbio.02073-23)
Supplement: Table S1 — Quantitative analysis of amino acids and their derivatives by MRM. [file mbio.02073-23-s0004.xlsx]

## Sheet: Quantitative analysis
Metabolite Name	KEGG ID	Transitions	Retention Time(min)	QC RSD	P14-1	P14-2	P14-3	P14-4	P14-5	P14-6	P41-1	P41-2	P41-3	P41-4	P41-5	P41-6	H37Ra-1	H37Ra-2	H37Ra-3	H37Ra-4	H37Ra-5	H37Ra-6	H37Ra-pOLYG-1	H37Ra-pOLYG-2	H37Ra-pOLYG-3	H37Ra-pOLYG-4	H37Ra-pOLYG-5	H37Ra-pOLYG-6	H37Ra-metM-1	H37Ra-metM-2	H37Ra-metM-3	H37Ra-metM-4	H37Ra-metM-5	H37Ra-metM-6	QC-1	QC-2	QC-3	QC-4
glutamate	C00025/C00302	148.1 / 84.1	9.83216	0.0458205	2.7875	5.0192	3.3447	3.25601	3.44704	4.27161	3.78451	3.02962	4.59519	3.99217	3.58501	3.39994	3.8013	3.1256	3.10738	3.44121	4.69104	4.17404	3.34317	3.21184	4.29074	3.63667	3.36815	4.13751	3.80294	3.49373	3.28226	4.69689	4.54508	4.17204	4.58583	5.06629	5.00186	5.03323
glycine	C00037	76.0 / 30.1	7.7604	0.0352358	0.242582	0.420195	0.405658	0.390211	0.288584	0.217122	0.278589	0.376534	0.368786	0.399964	0.272804	0.222915	0.223827	0.278363	0.291766	0.322001	0.266901	0.211811	0.256188	0.251495	0.335556	0.241952	0.267764	0.303746	0.209101	0.270442	0.267157	0.366286	0.28901	0.360213	0.316066	0.315316	0.320603	0.295847
lysine	C00047	147.1 / 84.0	11.7293	0.0231387	0.27722	0.5269	0.466804	0.475975	0.422818	0.392184	0.306513	0.441775	0.437126	0.424333	0.384197	0.325374	0.30882	0.431746	0.435813	0.484334	0.467088	0.424579	0.357493	0.445966	0.546329	0.381944	0.447936	0.521112	0.309733	0.383839	0.424973	0.469146	0.42885	0.499284	0.420158	0.428164	0.433299	0.443989
aspartate	C00049	134.0 / 74.1	10.9319	0.0418335	0.191437	0.508216	0.429053	0.465539	0.274962	0.20056	0.213916	0.395081	0.383817	0.398049	0.204188	0.176009	0.181622	0.276379	0.383963	0.33015	0.339791	0.157589	0.21781	0.248885	0.352304	0.234246	0.262595	0.405514	0.168879	0.171761	0.161904	0.411494	0.425507	0.435341	0.343756	0.319931	0.341158	0.317361
arginine	C00062	175.1 / 70.0	11.1675	0.0550174	0.185596	0.253307	0.301385	0.32367	0.290084	0.209466	0.199636	0.313677	0.287978	0.272972	0.253438	0.254438	0.194214	0.360951	0.267751	0.322682	0.268131	0.232461	0.210885	0.271792	0.353706	0.291837	0.257297	0.284713	0.206848	0.24758	0.250136	0.30055	0.30954	0.365227	0.245641	0.25361	0.249013	0.2235
serine	C00065/C00716	106.0 / 60.0	8.52407	0.036915	0.429995	0.394612	0.441009	0.47011	0.399148	0.341155	0.333135	0.494491	0.369516	0.323485	0.398431	0.308182	0.306424	0.359442	0.399544	0.46226	0.319917	0.310385	0.318442	0.377872	0.333642	0.309956	0.346088	0.344973	0.346449	0.374956	0.307449	0.333637	0.455683	0.439143	0.349599	0.338123	0.325669	0.322756
methionine	C00073	150.1 / 133.0	4.42421	0.0163445	0.576591	1.02585	0.773421	0.75152	0.719368	0.834637	0.727243	0.84027	1.10399	0.97486	0.662054	0.645753	0.307627	0.384512	0.395334	0.384774	0.430562	0.262765	0.291234	0.344182	0.467686	0.349267	0.401798	0.44986	0.879443	0.85684	1.02069	1.38257	1.21504	1.16611	0.806748	0.835237	0.817185	0.807132
phenylalanine	C02057	166.1 / 103.1	3.55268	0.0386657	0.108133	0.227414	0.199163	0.195473	0.161833	0.147174	0.123168	0.200845	0.19209	0.184858	0.146788	0.122372	0.109903	0.170423	0.161016	0.186707	0.1493	0.118416	0.111273	0.158839	0.18112	0.143213	0.158204	0.176882	0.116347	0.142394	0.141977	0.197782	0.205411	0.204433	0.174803	0.175724	0.189204	0.175672
tyrosine	C00082	182.1 / 136.1	5.1511	0.0332579	0.133154	0.263211	0.219155	0.228246	0.175282	0.162724	0.133258	0.254526	0.194389	0.200516	0.193792	0.136737	0.142574	0.229829	0.223266	0.244788	0.21003	0.192349	0.166489	0.215159	0.22447	0.195606	0.227839	0.237	0.127023	0.175894	0.158135	0.197861	0.225398	0.219017	0.194476	0.206973	0.20285	0.193202
leucine	C16439	132.1 / 86.2	3.7509	0.017431	0.264909	0.423165	0.350053	0.32771	0.311741	0.356397	0.323679	0.306099	0.447307	0.372586	0.260219	0.270625	0.246537	0.279302	0.285392	0.270825	0.307729	0.228718	0.249905	0.257951	0.347157	0.254294	0.26295	0.306811	0.323058	0.285085	0.341178	0.443715	0.367047	0.397689	0.362881	0.378656	0.370985	0.372056
Isoleucine	C16434	132.1 / 86.2	4.09356	0.0327544	0.172732	0.273932	0.229625	0.231184	0.206657	0.218814	0.199823	0.219725	0.289505	0.23738	0.177531	0.171538	0.155108	0.184498	0.199915	0.190102	0.201589	0.148024	0.153817	0.169605	0.221346	0.167607	0.173994	0.199084	0.190993	0.192782	0.222814	0.27535	0.244568	0.257855	0.222231	0.232926	0.215367	0.226121
histidine	C00135	156.1 / 110.1	10.9153	0.0367595	0.165653	0.374165	0.395418	0.411511	0.19475	0.114138	0.160363	0.328567	0.265184	0.304274	0.163328	0.127468	0.138027	0.288681	0.377558	0.361023	0.199292	0.133046	0.182946	0.2408	0.287237	0.198558	0.233051	0.255158	0.0945142	0.164425	0.109382	0.262509	0.257059	0.282217	0.220179	0.203501	0.217429	0.208185
proline	C16435	116.1 / 70.1	5.33326	0.00569719	0.146266	0.31879	0.27046	0.287404	0.248908	0.206289	0.159828	0.295134	0.244772	0.249711	0.230468	0.187852	0.169484	0.254407	0.242791	0.309727	0.243956	0.223398	0.177378	0.24518	0.26812	0.2262	0.260567	0.27008	0.154621	0.220144	0.196284	0.264416	0.25257	0.26327	0.242366	0.245633	0.243301	0.24418
valine	C16436	118.1 / 72.1	5.13278	0.01599	0.375471	0.589423	0.471277	0.417312	0.417301	0.450279	0.38125	0.440304	0.528145	0.483272	0.382968	0.359874	0.395209	0.424787	0.428235	0.421943	0.501825	0.365147	0.41654	0.427271	0.521932	0.408044	0.423379	0.505892	0.378227	0.373673	0.420571	0.549639	0.501334	0.511908	0.497635	0.48974	0.487429	0.478657
threonine	C00188	120.0 / 74.0	7.49019	0.0225568	0.209617	0.339154	0.374358	0.430033	0.348532	0.24605	0.22108	0.396007	0.300043	0.296788	0.317797	0.236733	0.184928	0.313983	0.317988	0.401059	0.293736	0.269582	0.230125	0.324657	0.300054	0.314327	0.303053	0.331229	0.190615	0.265797	0.26075	0.294615	0.317951	0.348861	0.26023	0.24913	0.25602	0.26224
alanine/sarcosine	C00041/C00213	90.1 / 44.0	7.02189	0.0177237	0.435313	0.752817	0.61191	0.597054	0.529565	0.562466	0.480745	0.606975	0.688218	0.615058	0.519379	0.457502	0.496265	0.52577	0.559662	0.548075	0.590967	0.489976	0.472871	0.492428	0.679678	0.478449	0.562296	0.649979	0.484233	0.49541	0.555178	0.724228	0.590678	0.635927	0.655379	0.674108	0.675882	0.653922
asparagine	C16438	133.1 / 74.2	8.73971	0.0237255	0.000650235	0.00129229	0.000856357	0.000872135	0.000596833	0.000594096	0.000631196	0.000852335	0.000603099	0.000656447	0.00065552	0.00055208	0.000502619	0.000708145	0.000872477	0.00082323	0.00046144	0.000486022	0.000639801	0.000687176	0.000746624	0.000574557	0.000636815	0.000708256	0.000484438	0.000712003	0.000572892	0.000823511	0.00102994	0.00066008	0.000669782	0.000635299	0.000648811	0.00063941
creatine	C00300	132.1 / 90.0	6.99707	0.0188161	0.00152146	0.000671771	0.000712597	0.000653136	0.00063751	0.000528679	0.000530012	0.000632496	0.000616347	0.000699473	0.000592609	0.000580764	0.000520596	0.000658479	0.000586798	0.000609171	0.000613523	0.000568027	0.0005045	0.000575536	0.000616814	0.000573978	0.000620143	0.000599154	0.000522345	0.000636401	0.00061266	0.000641834	0.000575318	0.000610111	0.000650743	0.00063372	0.000663498	0.000648158
spermidine	C00315	146.2 / 72.2	12.6729
citrulline	C00327	176.1 / 159.2	9.1691	0.0707696	0.216186	0.429975	0.361354	0.37285	0.324634	0.380377	0.297731	0.3809	0.428599	0.402214	0.313986	0.285126	0.390773	0.37313	0.489882	0.413046	0.471948	0.354561	0.347801	0.342143	0.5749	0.348498	0.491128	0.578898	0.22527	0.203433	0.256122	0.320907	0.381491	0.36329	0.439402	0.375911	0.432312	0.433508
Glutamine	C00303	147.0 / 84.1	8.46644	0.0191203	1.51315	2.55411	2.11845	1.77854	2.35908	2.24563	1.28822	2.51189	2.37843	1.90518	1.94683	1.9064	1.56427	2.09031	1.90463	2.2632	2.15764	2.13215	1.60761	2.10096	2.42032	1.5759	2.23041	2.58692	1.27148	1.84865	2.02994	1.5342	1.48646	1.65589	2.15418	2.09369	2.18974	2.12556
Cysteine	C00097	122.1 / 59.0	5.9295
creatinine	C00791	114.1 / 44.0	2.2217
tryptophan	C00078	205.1 / 146.3	3.51277	0.0286592	0.025528	0.0593877	0.0484716	0.0514973	0.0395792	0.0360479	0.0305095	0.0489486	0.0466287	0.0418804	0.0359445	0.0297465	0.0293239	0.040885	0.0442351	0.0471607	0.0436285	0.0328306	0.0287069	0.0387593	0.0467656	0.036002	0.041005	0.0487654	0.0287806	0.0356125	0.0322058	0.0538463	0.053594	0.0544844	0.0346036	0.0361012	0.0369581	0.0352498
putrescine	C00134	89.0 / 72.0	10.1874
hydroxyproline	C01157	132.1 / 86.1	6.99449	0.0274564	0.00100394	0.00134161	0.00123537	0.00126416	0.00105202	0.00102944	0.00100513	0.00129212	0.00144242	0.00147221	0.000961229	0.000972343	0.000872083	0.00113408	0.00101844	0.00113079	0.000927061	0.000863	0.000923635	0.00102304	0.00114601	0.00106016	0.000923357	0.000981995	0.00103546	0.00131748	0.00118006	0.00137371	0.00119287	0.00111749	0.0011491	0.00113784	0.00118376	0.00110768
ornithine	C01602	133.1 / 70.1	11.8238	0.0501086	0.0652905	0.150982	0.148122	0.170984	0.156906	0.160191	0.0777956	0.173687	0.168304	0.128976	0.166536	0.12916	0.0997863	0.141553	0.175928	0.181483	0.279761	0.15108	0.0993917	0.140559	0.186975	0.160942	0.208852	0.249916	0.0787851	0.113646	0.12801	0.150532	0.173772	0.215803	0.156805	0.173899	0.156662	0.161045
taurine	C00245	126.0 / 44.1	5.56564
Cystine	C00491	241.1 / 151.9	12.5898	0.0584343	0.00030972	0.000307305				0.00130608							0.000937931	0.00041051	0.000192112		0.000858152	0.000815059	0.000247349		0.000472444			0.000351599	0.000932534	0.000651199		0.00130928			0.00194841	0.00204222	0.001964	0.0017745
choline	C00114	104.1 / 60.0	2.72224	0.027393	0.0475506	0.0474398	0.0358394	0.028434	0.0383121	0.0344002	0.0193309	0.0337185	0.0324329	0.0373384	0.0309336	0.032996	0.0180244	0.0311222	0.0223722	0.0314643	0.0263432	0.0247734	0.0159069	0.0317304	0.035013	0.0233641	0.0286636	0.028924	0.0206158	0.0328652	0.0284165	0.0348696	0.029319	0.0235399	0.0342354	0.0352272	0.0340933	0.0361445
aminoadipic acid	C00956	162.0 / 98.0	8.97023	0.0466851	0.0221412	0.0372947	0.0337634	0.036684	0.0427317	0.0403256	0.0246752	0.0289541	0.0334612	0.0394937	0.0366189	0.0360011	0.0286569	0.0411311	0.0354344	0.0431578	0.0314083	0.0493227	0.0335054	0.0395295	0.0434224	0.0341004	0.0358205	0.0343705	0.0244482	0.0298192	0.0339734	0.0266734	0.0359266	0.0374353	0.0286024	0.0262872	0.0293138	0.0276892
	-
	-
umol/g	-

## Sheet: P14_vs_Ra
Metabolite Name	Transitions	Retention Time(min)	QC RSD	Fold change	p-value	P14-1	P14-2	P14-3	P14-4	P14-5	P14-6	H37Ra-1	H37Ra-2	H37Ra-3	H37Ra-4	H37Ra-5	H37Ra-6
methionine	150.1 / 133.0	4.42421	0.0163445	2.16173	7.88179e-05	0.576591	1.02585	0.773421	0.75152	0.719368	0.834637	0.307627	0.384512	0.395334	0.384774	0.430562	0.262765
choline	104.1 / 60.0	2.72224	0.027393	1.50536	0.00606601	0.0475506	0.0474398	0.0358394	0.028434	0.0383121	0.0344002	0.0180244	0.0311222	0.0223722	0.0314643	0.0263432	0.0247734
creatine	132.1 / 90.0	6.99707	0.0188161	1.32856	0.223647	0.00152146	0.000671771	0.000712597	0.000653136	0.00063751	0.000528679	0.000520596	0.000658479	0.000586798	0.000609171	0.000613523	0.000568027
asparagine	133.1 / 74.2	8.73971	0.0237255	1.26156	0.231973	0.000650235	0.00129229	0.000856357	0.000872135	0.000596833	0.000594096	0.000502619	0.000708145	0.000872477	0.00082323	0.00046144	0.000486022
leucine	132.1 / 86.2	3.7509	0.017431	1.2567	0.0176343	0.264909	0.423165	0.350053	0.32771	0.311741	0.356397	0.246537	0.279302	0.285392	0.270825	0.307729	0.228718
aspartate	134.0 / 74.1	10.9319	0.0418335	1.23976	0.350397	0.191437	0.508216	0.429053	0.465539	0.274962	0.20056	0.181622	0.276379	0.383963	0.33015	0.339791	0.157589
Isoleucine	132.1 / 86.2	4.09356	0.0327544	1.23508	0.0280268	0.172732	0.273932	0.229625	0.231184	0.206657	0.218814	0.155108	0.184498	0.199915	0.190102	0.201589	0.148024
glycine	76.0 / 30.1	7.7604	0.0352358	1.23182	0.155316	0.242582	0.420195	0.405658	0.390211	0.288584	0.217122	0.223827	0.278363	0.291766	0.322001	0.266901	0.211811
hydroxyproline	132.1 / 86.1	6.99449	0.0274564	1.16501	0.059604	0.00100394	0.00134161	0.00123537	0.00126416	0.00105202	0.00102944	0.000872083	0.00113408	0.00101844	0.00113079	0.000927061	0.000863
phenylalanine	166.1 / 103.1	3.55268	0.0386657	1.16011	0.288433	0.108133	0.227414	0.199163	0.195473	0.161833	0.147174	0.109903	0.170423	0.161016	0.186707	0.1493	0.118416
serine	106.0 / 60.0	8.52407	0.036915	1.14739	0.118934	0.429995	0.394612	0.441009	0.47011	0.399148	0.341155	0.306424	0.359442	0.399544	0.46226	0.319917	0.310385
histidine	156.1 / 110.1	10.9153	0.0367595	1.10551	0.713804	0.165653	0.374165	0.395418	0.411511	0.19475	0.114138	0.138027	0.288681	0.377558	0.361023	0.199292	0.133046
tryptophan	205.1 / 146.3	3.51277	0.0286592	1.09429	0.528088	0.025528	0.0593877	0.0484716	0.0514973	0.0395792	0.0360479	0.0293239	0.040885	0.0442351	0.0471607	0.0436285	0.0328306
threonine	120.0 / 74.0	7.49019	0.0225568	1.09345	0.544395	0.209617	0.339154	0.374358	0.430033	0.348532	0.24605	0.184928	0.313983	0.317988	0.401059	0.293736	0.269582
alanine/sarcosine	90.1 / 44.0	7.02189	0.0177237	1.08671	0.333194	0.435313	0.752817	0.61191	0.597054	0.529565	0.562466	0.496265	0.52577	0.559662	0.548075	0.590967	0.489976
valine	118.1 / 72.1	5.13278	0.01599	1.07249	0.408512	0.375471	0.589423	0.471277	0.417312	0.417301	0.450279	0.395209	0.424787	0.428235	0.421943	0.501825	0.365147
Glutamine	147.0 / 84.1	8.46644	0.0191203	1.03771	0.693876	1.51315	2.55411	2.11845	1.77854	2.35908	2.24563	1.56427	2.09031	1.90463	2.2632	2.15764	2.13215
proline	116.1 / 70.1	5.33326	0.00569719	1.02379	0.858727	0.146266	0.31879	0.27046	0.287404	0.248908	0.206289	0.169484	0.254407	0.242791	0.309727	0.243956	0.223398
lysine	147.1 / 84.0	11.7293	0.0231387	1.00373	0.971569	0.27722	0.5269	0.466804	0.475975	0.422818	0.392184	0.30882	0.431746	0.435813	0.484334	0.467088	0.424579
glutamate	148.1 / 84.1	9.83216	0.0458205	0.990398	0.933568	2.7875	5.0192	3.3447	3.25601	3.44704	4.27161	3.8013	3.1256	3.10738	3.44121	4.69104	4.17404
tyrosine	182.1 / 136.1	5.1511	0.0332579	0.950867	0.687877	0.133154	0.263211	0.219155	0.228246	0.175282	0.162724	0.142574	0.229829	0.223266	0.244788	0.21003	0.192349
arginine	175.1 / 70.0	11.1675	0.0550174	0.949774	0.686104	0.185596	0.253307	0.301385	0.32367	0.290084	0.209466	0.194214	0.360951	0.267751	0.322682	0.268131	0.232461
aminoadipic acid	162.0 / 98.0	8.97023	0.0466851	0.929421	0.547924	0.0221412	0.0372947	0.0337634	0.036684	0.0427317	0.0403256	0.0286569	0.0411311	0.0354344	0.0431578	0.0314083	0.0493227
citrulline	176.1 / 159.2	9.1691	0.0707696	0.836379	0.0968742	0.216186	0.429975	0.361354	0.37285	0.324634	0.380377	0.390773	0.37313	0.489882	0.413046	0.471948	0.354561
ornithine	133.1 / 70.1	11.8238	0.0501086	0.827975	0.336896	0.0652905	0.150982	0.148122	0.170984	0.156906	0.160191	0.0997863	0.141553	0.175928	0.181483	0.279761	0.15108
spermidine	146.2 / 72.2	12.6729
Cysteine	122.1 / 59.0	5.9295
creatinine	114.1 / 44.0	2.2217
putrescine	89.0 / 72.0	10.1874
taurine	126.0 / 44.1	5.56564
Cystine	241.1 / 151.9	12.5898	0.0584343			0.00030972	0.000307305				0.00130608	0.000937931	0.00041051	0.000192112		0.000858152	0.000815059

## Sheet: P41_vs_Ra
Metabolite Name	Transitions	Retention Time(min)	QC RSD	Fold change	p-value	P41-1	P41-2	P41-3	P41-4	P41-5	P41-6	H37Ra-1	H37Ra-2	H37Ra-3	H37Ra-4	H37Ra-5	H37Ra-6
methionine	150.1 / 133.0	4.42421	0.0163445	2.28769	0.000158389	0.727243	0.84027	1.10399	0.97486	0.662054	0.645753	0.307627	0.384512	0.395334	0.384774	0.430562	0.262765
leucine	132.1 / 86.2	3.7509	0.017431	1.22367	0.079128	0.323679	0.306099	0.447307	0.372586	0.260219	0.270625	0.246537	0.279302	0.285392	0.270825	0.307729	0.228718
choline	104.1 / 60.0	2.72224	0.027393	1.21188	0.128517	0.0193309	0.0337185	0.0324329	0.0373384	0.0309336	0.032996	0.0180244	0.0311222	0.0223722	0.0314643	0.0263432	0.0247734
glycine	76.0 / 30.1	7.7604	0.0352358	1.20376	0.138815	0.278589	0.376534	0.368786	0.399964	0.272804	0.222915	0.223827	0.278363	0.291766	0.322001	0.266901	0.211811
hydroxyproline	132.1 / 86.1	6.99449	0.0274564	1.20183	0.0990932	0.00100513	0.00129212	0.00144242	0.00147221	0.000961229	0.000972343	0.000872083	0.00113408	0.00101844	0.00113079	0.000927061	0.000863
Isoleucine	132.1 / 86.2	4.09356	0.0327544	1.20039	0.104409	0.199823	0.219725	0.289505	0.23738	0.177531	0.171538	0.155108	0.184498	0.199915	0.190102	0.201589	0.148024
phenylalanine	166.1 / 103.1	3.55268	0.0386657	1.08301	0.527168	0.123168	0.200845	0.19209	0.184858	0.146788	0.122372	0.109903	0.170423	0.161016	0.186707	0.1493	0.118416
aspartate	134.0 / 74.1	10.9319	0.0418335	1.06084	0.774336	0.213916	0.395081	0.383817	0.398049	0.204188	0.176009	0.181622	0.276379	0.383963	0.33015	0.339791	0.157589
alanine/sarcosine	90.1 / 44.0	7.02189	0.0177237	1.04895	0.52577	0.480745	0.606975	0.688218	0.615058	0.519379	0.457502	0.496265	0.52577	0.559662	0.548075	0.590967	0.489976
serine	106.0 / 60.0	8.52407	0.036915	1.0321	0.765615	0.333135	0.494491	0.369516	0.323485	0.398431	0.308182	0.306424	0.359442	0.399544	0.46226	0.319917	0.310385
creatine	132.1 / 90.0	6.99707	0.0188161	1.02674	0.608566	0.000530012	0.000632496	0.000616347	0.000699473	0.000592609	0.000580764	0.000520596	0.000658479	0.000586798	0.000609171	0.000613523	0.000568027
asparagine	133.1 / 74.2	8.73971	0.0237255	1.0251	0.854226	0.000631196	0.000852335	0.000603099	0.000656447	0.00065552	0.00055208	0.000502619	0.000708145	0.000872477	0.00082323	0.00046144	0.000486022
valine	118.1 / 72.1	5.13278	0.01599	1.01524	0.848559	0.38125	0.440304	0.528145	0.483272	0.382968	0.359874	0.395209	0.424787	0.428235	0.421943	0.501825	0.365147
glutamate	148.1 / 84.1	9.83216	0.0458205	1.00205	0.982337	3.78451	3.02962	4.59519	3.99217	3.58501	3.39994	3.8013	3.1256	3.10738	3.44121	4.69104	4.17404
threonine	120.0 / 74.0	7.49019	0.0225568	0.992798	0.956815	0.22108	0.396007	0.300043	0.296788	0.317797	0.236733	0.184928	0.313983	0.317988	0.401059	0.293736	0.269582
Glutamine	147.0 / 84.1	8.46644	0.0191203	0.985531	0.888991	1.28822	2.51189	2.37843	1.90518	1.94683	1.9064	1.56427	2.09031	1.90463	2.2632	2.15764	2.13215
tryptophan	205.1 / 146.3	3.51277	0.0286592	0.981495	0.870756	0.0305095	0.0489486	0.0466287	0.0418804	0.0359445	0.0297465	0.0293239	0.040885	0.0442351	0.0471607	0.0436285	0.0328306
arginine	175.1 / 70.0	11.1675	0.0550174	0.961092	0.722207	0.199636	0.313677	0.287978	0.272972	0.253438	0.254438	0.194214	0.360951	0.267751	0.322682	0.268131	0.232461
proline	116.1 / 70.1	5.33326	0.00569719	0.947361	0.648996	0.159828	0.295134	0.244772	0.249711	0.230468	0.187852	0.169484	0.254407	0.242791	0.309727	0.243956	0.223398
lysine	147.1 / 84.0	11.7293	0.0231387	0.908689	0.289247	0.306513	0.441775	0.437126	0.424333	0.384197	0.325374	0.30882	0.431746	0.435813	0.484334	0.467088	0.424579
histidine	156.1 / 110.1	10.9153	0.0367595	0.900881	0.669535	0.160363	0.328567	0.265184	0.304274	0.163328	0.127468	0.138027	0.288681	0.377558	0.361023	0.199292	0.133046
tyrosine	182.1 / 136.1	5.1511	0.0332579	0.895708	0.38323	0.133258	0.254526	0.194389	0.200516	0.193792	0.136737	0.142574	0.229829	0.223266	0.244788	0.21003	0.192349
aminoadipic acid	162.0 / 98.0	8.97023	0.0466851	0.869465	0.227877	0.0246752	0.0289541	0.0334612	0.0394937	0.0366189	0.0360011	0.0286569	0.0411311	0.0354344	0.0431578	0.0314083	0.0493227
citrulline	176.1 / 159.2	9.1691	0.0707696	0.845675	0.0816635	0.297731	0.3809	0.428599	0.402214	0.313986	0.285126	0.390773	0.37313	0.489882	0.413046	0.471948	0.354561
ornithine	133.1 / 70.1	11.8238	0.0501086	0.820189	0.310636	0.0777956	0.173687	0.168304	0.128976	0.166536	0.12916	0.0997863	0.141553	0.175928	0.181483	0.279761	0.15108
spermidine	146.2 / 72.2	12.6729
Cysteine	122.1 / 59.0	5.9295
creatinine	114.1 / 44.0	2.2217
putrescine	89.0 / 72.0	10.1874
taurine	126.0 / 44.1	5.56564
Cystine	241.1 / 151.9	12.5898	0.0584343									0.000937931	0.00041051	0.000192112		0.000858152	0.000815059

## Sheet: G_vs_Ra
Metabolite Name	Transitions	Retention Time(min)	QC RSD	Fold change	p-value	H37Ra-pOLYG-1	H37Ra-pOLYG-2	H37Ra-pOLYG-3	H37Ra-pOLYG-4	H37Ra-pOLYG-5	H37Ra-pOLYG-6	H37Ra-1	H37Ra-2	H37Ra-3	H37Ra-4	H37Ra-5	H37Ra-6
valine	118.1 / 72.1	5.13278	0.01599	1.06539	0.33915	0.41654	0.427271	0.521932	0.408044	0.423379	0.505892	0.395209	0.424787	0.428235	0.421943	0.501825	0.365147
serine	106.0 / 60.0	8.52407	0.036915	0.941149	0.451035	0.318442	0.377872	0.333642	0.309956	0.346088	0.344973	0.306424	0.359442	0.399544	0.46226	0.319917	0.310385
lysine	147.1 / 84.0	11.7293	0.0231387	1.05814	0.543922	0.357493	0.445966	0.546329	0.381944	0.447936	0.521112	0.30882	0.431746	0.435813	0.484334	0.467088	0.424579
methionine	150.1 / 133.0	4.42421	0.0163445	1.06393	0.554378	0.291234	0.344182	0.467686	0.349267	0.401798	0.44986	0.307627	0.384512	0.395334	0.384774	0.430562	0.262765
citrulline	176.1 / 159.2	9.1691	0.0707696	1.07622	0.555979	0.347801	0.342143	0.5749	0.348498	0.491128	0.578898	0.390773	0.37313	0.489882	0.413046	0.471948	0.354561
alanine/sarcosine	90.1 / 44.0	7.02189	0.0177237	1.03893	0.616236	0.472871	0.492428	0.679678	0.478449	0.562296	0.649979	0.496265	0.52577	0.559662	0.548075	0.590967	0.489976
leucine	132.1 / 86.2	3.7509	0.017431	1.03742	0.618482	0.249905	0.257951	0.347157	0.254294	0.26295	0.306811	0.246537	0.279302	0.285392	0.270825	0.307729	0.228718
glycine	76.0 / 30.1	7.7604	0.0352358	1.0389	0.655896	0.256188	0.251495	0.335556	0.241952	0.267764	0.303746	0.223827	0.278363	0.291766	0.322001	0.266901	0.211811
choline	104.1 / 60.0	2.72224	0.027393	1.06166	0.658536	0.0159069	0.0317304	0.035013	0.0233641	0.0286636	0.028924	0.0180244	0.0311222	0.0223722	0.0314643	0.0263432	0.0247734
creatine	132.1 / 90.0	6.99707	0.0188161	0.981311	0.676583	0.0005045	0.000575536	0.000616814	0.000573978	0.000620143	0.000599154	0.000520596	0.000658479	0.000586798	0.000609171	0.000613523	0.000568027
aminoadipic acid	162.0 / 98.0	8.97023	0.0466851	0.9635	0.702837	0.0335054	0.0395295	0.0434224	0.0341004	0.0358205	0.0343705	0.0286569	0.0411311	0.0354344	0.0431578	0.0314083	0.0493227
histidine	156.1 / 110.1	10.9153	0.0367595	0.933309	0.730162	0.182946	0.2408	0.287237	0.198558	0.233051	0.255158	0.138027	0.288681	0.377558	0.361023	0.199292	0.133046
phenylalanine	166.1 / 103.1	3.55268	0.0386657	1.0377	0.733096	0.111273	0.158839	0.18112	0.143213	0.158204	0.176882	0.109903	0.170423	0.161016	0.186707	0.1493	0.118416
Glutamine	147.0 / 84.1	8.46644	0.0191203	1.03385	0.738602	1.60761	2.10096	2.42032	1.5759	2.23041	2.58692	1.56427	2.09031	1.90463	2.2632	2.15764	2.13215
hydroxyproline	132.1 / 86.1	6.99449	0.0274564	1.01896	0.765074	0.000923635	0.00102304	0.00114601	0.00106016	0.000923357	0.000981995	0.000872083	0.00113408	0.00101844	0.00113079	0.000927061	0.000863
asparagine	133.1 / 74.2	8.73971	0.0237255	1.03614	0.77375	0.000639801	0.000687176	0.000746624	0.000574557	0.000636815	0.000708256	0.000502619	0.000708145	0.000872477	0.00082323	0.00046144	0.000486022
tyrosine	182.1 / 136.1	5.1511	0.0332579	1.01909	0.832581	0.166489	0.215159	0.22447	0.195606	0.227839	0.237	0.142574	0.229829	0.223266	0.244788	0.21003	0.192349
glutamate	148.1 / 84.1	9.83216	0.0458205	0.984222	0.855729	3.34317	3.21184	4.29074	3.63667	3.36815	4.13751	3.8013	3.1256	3.10738	3.44121	4.69104	4.17404
aspartate	134.0 / 74.1	10.9319	0.0418335	1.03106	0.861057	0.21781	0.248885	0.352304	0.234246	0.262595	0.405514	0.181622	0.276379	0.383963	0.33015	0.339791	0.157589
arginine	175.1 / 70.0	11.1675	0.0550174	1.0146	0.900074	0.210885	0.271792	0.353706	0.291837	0.257297	0.284713	0.194214	0.360951	0.267751	0.322682	0.268131	0.232461
threonine	120.0 / 74.0	7.49019	0.0225568	1.01244	0.911561	0.230125	0.324657	0.300054	0.314327	0.303053	0.331229	0.184928	0.313983	0.317988	0.401059	0.293736	0.269582
ornithine	133.1 / 70.1	11.8238	0.0501086	1.01655	0.932718	0.0993917	0.140559	0.186975	0.160942	0.208852	0.249916	0.0997863	0.141553	0.175928	0.181483	0.279761	0.15108
tryptophan	205.1 / 146.3	3.51277	0.0286592	1.00815	0.939413	0.0287069	0.0387593	0.0467656	0.036002	0.041005	0.0487654	0.0293239	0.040885	0.0442351	0.0471607	0.0436285	0.0328306
Isoleucine	132.1 / 86.2	4.09356	0.0327544	1.00576	0.941455	0.153817	0.169605	0.221346	0.167607	0.173994	0.199084	0.155108	0.184498	0.199915	0.190102	0.201589	0.148024
proline	116.1 / 70.1	5.33326	0.00569719	1.00261	0.979251	0.177378	0.24518	0.26812	0.2262	0.260567	0.27008	0.169484	0.254407	0.242791	0.309727	0.243956	0.223398
spermidine	146.2 / 72.2	12.6729
Cysteine	122.1 / 59.0	5.9295
creatinine	114.1 / 44.0	2.2217
putrescine	89.0 / 72.0	10.1874
taurine	126.0 / 44.1	5.56564
Cystine	241.1 / 151.9	12.5898	0.0584343			0.000247349		0.000472444			0.000351599	0.000937931	0.00041051	0.000192112		0.000858152	0.000815059

## Sheet: OE_vs_G
Metabolite Name	Transitions	Retention Time(min)	QC RSD	Fold change	p-value	H37Ra-metM-1	H37Ra-metM-2	H37Ra-metM-3	H37Ra-metM-4	H37Ra-metM-5	H37Ra-metM-6	H37Ra-pOLYG-1	H37Ra-pOLYG-2	H37Ra-pOLYG-3	H37Ra-pOLYG-4	H37Ra-pOLYG-5	H37Ra-pOLYG-6
methionine	150.1 / 133.0	4.42421	0.0163445	2.83013	1.22278e-05	0.879443	0.85684	1.02069	1.38257	1.21504	1.16611	0.291234	0.344182	0.467686	0.349267	0.401798	0.44986
leucine	132.1 / 86.2	3.7509	0.017431	1.2851	0.0170178	0.323058	0.285085	0.341178	0.443715	0.367047	0.397689	0.249905	0.257951	0.347157	0.254294	0.26295	0.306811
Isoleucine	132.1 / 86.2	4.09356	0.0327544	1.27538	0.0167256	0.190993	0.192782	0.222814	0.27535	0.244568	0.257855	0.153817	0.169605	0.221346	0.167607	0.173994	0.199084
hydroxyproline	132.1 / 86.1	6.99449	0.0274564	1.19129	0.010931	0.00103546	0.00131748	0.00118006	0.00137371	0.00119287	0.00111749	0.000923635	0.00102304	0.00114601	0.00106016	0.000923357	0.000981995
serine	106.0 / 60.0	8.52407	0.036915	1.11145	0.180486	0.346449	0.374956	0.307449	0.333637	0.455683	0.439143	0.318442	0.377872	0.333642	0.309956	0.346088	0.344973
glutamate	148.1 / 84.1	9.83216	0.0458205	1.09118	0.285899	3.80294	3.49373	3.28226	4.69689	4.54508	4.17204	3.34317	3.21184	4.29074	3.63667	3.36815	4.13751
phenylalanine	166.1 / 103.1	3.55268	0.0386657	1.08479	0.505509	0.116347	0.142394	0.141977	0.197782	0.205411	0.204433	0.111273	0.158839	0.18112	0.143213	0.158204	0.176882
tryptophan	205.1 / 146.3	3.51277	0.0286592	1.07716	0.605257	0.0287806	0.0356125	0.0322058	0.0538463	0.053594	0.0544844	0.0287069	0.0387593	0.0467656	0.036002	0.041005	0.0487654
asparagine	133.1 / 74.2	8.73971	0.0237255	1.07253	0.573063	0.000484438	0.000712003	0.000572892	0.000823511	0.00102994	0.00066008	0.000639801	0.000687176	0.000746624	0.000574557	0.000636815	0.000708256
glycine	76.0 / 30.1	7.7604	0.0352358	1.06369	0.553304	0.209101	0.270442	0.267157	0.366286	0.28901	0.360213	0.256188	0.251495	0.335556	0.241952	0.267764	0.303746
alanine/sarcosine	90.1 / 44.0	7.02189	0.0177237	1.04495	0.643133	0.484233	0.49541	0.555178	0.724228	0.590678	0.635927	0.472871	0.492428	0.679678	0.478449	0.562296	0.649979
choline	104.1 / 60.0	2.72224	0.027393	1.03682	0.78241	0.0206158	0.0328652	0.0284165	0.0348696	0.029319	0.0235399	0.0159069	0.0317304	0.035013	0.0233641	0.0286636	0.028924
creatine	132.1 / 90.0	6.99707	0.0188161	1.0311	0.489242	0.000522345	0.000636401	0.00061266	0.000641834	0.000575318	0.000610111	0.0005045	0.000575536	0.000616814	0.000573978	0.000620143	0.000599154
aspartate	134.0 / 74.1	10.9319	0.0418335	1.0311	0.893665	0.168879	0.171761	0.161904	0.411494	0.425507	0.435341	0.21781	0.248885	0.352304	0.234246	0.262595	0.405514
valine	118.1 / 72.1	5.13278	0.01599	1.01195	0.88635	0.378227	0.373673	0.420571	0.549639	0.501334	0.511908	0.41654	0.427271	0.521932	0.408044	0.423379	0.505892
arginine	175.1 / 70.0	11.1675	0.0550174	1.00578	0.958134	0.206848	0.24758	0.250136	0.30055	0.30954	0.365227	0.210885	0.271792	0.353706	0.291837	0.257297	0.284713
proline	116.1 / 70.1	5.33326	0.00569719	0.933528	0.500971	0.154621	0.220144	0.196284	0.264416	0.25257	0.26327	0.177378	0.24518	0.26812	0.2262	0.260567	0.27008
lysine	147.1 / 84.0	11.7293	0.0231387	0.931519	0.466811	0.309733	0.383839	0.424973	0.469146	0.42885	0.499284	0.357493	0.445966	0.546329	0.381944	0.447936	0.521112
threonine	120.0 / 74.0	7.49019	0.0225568	0.930768	0.456345	0.190615	0.265797	0.26075	0.294615	0.317951	0.348861	0.230125	0.324657	0.300054	0.314327	0.303053	0.331229
tyrosine	182.1 / 136.1	5.1511	0.0332579	0.871119	0.176343	0.127023	0.175894	0.158135	0.197861	0.225398	0.219017	0.166489	0.215159	0.22447	0.195606	0.227839	0.237
aminoadipic acid	162.0 / 98.0	8.97023	0.0466851	0.852898	0.0696815	0.0244482	0.0298192	0.0339734	0.0266734	0.0359266	0.0374353	0.0335054	0.0395295	0.0434224	0.0341004	0.0358205	0.0343705
histidine	156.1 / 110.1	10.9153	0.0367595	0.837135	0.332077	0.0945142	0.164425	0.109382	0.262509	0.257059	0.282217	0.182946	0.2408	0.287237	0.198558	0.233051	0.255158
ornithine	133.1 / 70.1	11.8238	0.0501086	0.822204	0.312554	0.0787851	0.113646	0.12801	0.150532	0.173772	0.215803	0.0993917	0.140559	0.186975	0.160942	0.208852	0.249916
Glutamine	147.0 / 84.1	8.46644	0.0191203	0.784739	0.051521	1.27148	1.84865	2.02994	1.5342	1.48646	1.65589	1.60761	2.10096	2.42032	1.5759	2.23041	2.58692
citrulline	176.1 / 159.2	9.1691	0.0707696	0.652357	0.0194099	0.22527	0.203433	0.256122	0.320907	0.381491	0.36329	0.347801	0.342143	0.5749	0.348498	0.491128	0.578898
spermidine	146.2 / 72.2	12.6729
Cysteine	122.1 / 59.0	5.9295
creatinine	114.1 / 44.0	2.2217
putrescine	89.0 / 72.0	10.1874
taurine	126.0 / 44.1	5.56564
Cystine	241.1 / 151.9	12.5898	0.0584343			0.000932534	0.000651199		0.00130928			0.000247349		0.000472444			0.000351599

## Sheet: Linear
			NO.	Component Name	Mass Info	Retention Time	Linear	R	Linear range（umol/l)
			1	alanine/sarcosine	90.1 / 43.9	7.02189	y = 0.01975 x + 0.02417	0.9994	0.1-500
			2	aminoadipic acid	162.0 / 98.0	8.97023	y = 0.14161 x + -0.14899	0.99831	0.1-500
			3	arginine	175.1 / 70.0	11.1675	y = 0.02559 x + -3.35380e-5	0.9995	0.1-500
			4	asparagine	133.1 / 74.2	8.73971	y = 0.40205 x + -0.06539	0.99871	0.1-500
			5	aspartate	134.0 / 74.1	10.9319	y = 0.02554 x + 0.07505	0.99907	0.1-500
			6	choline	104.1 / 60.0	2.72224	y = 0.02452 x + 0.04385	0.99962	0.1-500
			7	citrulline	176.1 / 159.2	9.1691	y = 0.16305 x + 0.13923	0.99957	0.1-500
			8	creatine	132.1 / 90.0	6.99707	y = 0.10050 x + -0.03478	0.99979	0.1-500
			9	creatinine	114.1 / 44.0	2.2217	y = 17.05437 x + 0.19924	0.99987	0.1-500
			10	Cysteine	122.1 / 59.0	5.9295	y = 0.00306 x + 0.00314	0.99963	0.1-500
			11	Cystine	241.1 / 151.9	12.5898	y = 0.00308 x + 3.39377e-4	0.999	0.1-500
			12	glutamate	148.1 / 84.1	9.83216	y = 1.04658 x + 0.38145	0.99981	0.1-500
			13	Glutamine	147.0 / 84.1	8.46644	y = 0.02628 x + -0.01142	0.99882	0.1-500
			14	glycine	76.0 / 30.1	7.7604	y = 0.00122 x + 1.76148e-4	0.99937	0.1-500
			15	histidine	156.1 / 110.1	10.9153	y = 0.33866 x + 0.19770	0.99969	0.1-500
			16	hydroxyproline	132.1 / 67.9	6.99449	y = 0.03395 x + -0.02628	0.99851	0.1-500
			17	Isoleucine	132.1 / 86.2	4.09356	y = 0.02914 x + -0.00425	0.99984	0.1-500
			18	leucine	132.1 / 86.2	3.7509	y = 0.02788 x + 0.00777	0.99943	0.1-500
			19	lysine	147.1 / 84.0	11.7293	y = 0.01922 x + 0.00565	0.99994	0.1-500
			20	methionine	150.1 / 133.0	4.42421	y = 0.00771 x + 0.00313	0.99959	0.1-500
			21	ornithine	133.1 / 70.1	11.8238	y = 0.05462 x + 0.06443	0.99965	0.1-500
			22	phenylalanine	166.1 / 103.1	3.55268	y = 0.18964 x + 0.02046	0.99972	0.1-500
			23	proline	116.1 / 70.1	5.33326	y = 0.02014 x + -4.13257e-4	0.99988	0.1-500
			24	putrescine	89.0 / 72.0	10.1874	y = 0.59257 x + 7.42241	0.99985	0.1-500
			25	serine	106.0 / 60.0	8.52407	y = 0.01469 x + 0.00814	0.99981	0.1-500
			26	spermidine	146.2 / 72.2	12.6729	y = 0.77310 x + 1.81338	0.9994	0.1-500
			27	taurine	126.0 / 44.1	5.56564	y = 0.00434 x + 0.00275	0.99891	0.1-500
			28	threonine	120.0 / 74.0	7.49019	y = 0.01357 x + 2.57305e-4	0.99879	0.1-500
			29	tryptophan	205.1 / 146.3	3.51277	y = 0.40397 x + 0.05755	0.99976	0.1-500
			30	tyrosine	182.1 / 136.1	5.1511	y = 0.03804 x + -0.00315	0.99956	0.1-500
			31	valine	118.1 / 72.1	5.13278	y = 0.03206 x + -0.01423	0.99965	0.1-500
