# Supplementary material for: Mutations in the promoter region of methionine transporter gene metM (Rv3253c) confer para-aminosalicylic acid (PAS) resistance in Mycobacterium tuberculosis
Source: mBio. 2024 Jan 5;15(2):e02073-23. doi: 10.1128/mbio.02073-23 (PMC10865796; doi:10.1128/mbio.02073-23)
Supplement: Table S3 — Primers used in this study. [file mbio.02073-23-s0006.xlsx]

## Sheet: Sheet1
Name	Sequences	Annealing temperature	Extension time	Purpose/product	Restriction endonuclease
folC-F	5’-ATTGCCAAGATCCGGGACCGCC-3’	60℃	30s	qRT-PCR	-
folC-R	5’- CATCACCGCGCTGAATCCCTTCCAC-3’	60℃	30s		-
metM-7-F	5’-GGCGCATGAAGTCGGTAGAA-3’	60℃	30s		-
metM-7-R	5’-GAGACGCCGAAAACAACCAG-3’	60℃	30s		-
Rv3254-2-F	5’-TCGGACTTCTACTCCACGGT-3’	60℃	30s		-
Rv3254-2-R	5’-TCGGACTTCTACTCCACGGT-3’	60℃	30s		-
rpoA-rF	5’-ATGCTGATCTCACAGCGCC-3’	60℃	30s		-
rpoA-rR	5’-CCCTGCTTGCGTAGGTACAT-3’	60℃	30s		-
MssigA-F2	5’-GTGTGGGACGAGGAAGAGTC-3’	60℃	30s		-
MssigA-R2	5’-ACCTCTTCTTCGGCGTTGAG-3’	60℃	30s		-
msMetM-F	5’-TGGCGTACCAAATCCGTTGA-3’	60℃	30s		-
msMetM-R	5’-GTGAGATTGCCTGCGGTAGA-3’	60℃	30s		-
metM-XbaⅠ-F	5’-ATCATCTAGACACCATGTCGTGCAACAGGCC-3’	62℃	60s	Mtb_promoter+metM	XbaI
metM-AclⅠ-R	5’-ATAGAACGTTTCAACACCTCCGGGTCGCG-3’	62℃	60s		AclI
lysGpro-F	5’-AAATTCTAGAtgcgccgatcaatgcgcc-3’	62℃	30s	Mtb_lysG promoter	XbaI
metM-lysGpro-R	5’-ATGCGCCGTCGACCGGCCATaagctgcggatccaccatctca-3’	62℃	30s		-
lysGpro-metM-F	5’-tgagatggtggatccgcagcttATGGCCGGTCGACGGCGCAT-3’	64℃	60s	Mtb_metM	-
metM-AclⅠ-R	5’-ATAGAACGTTTCAACACCTCCGGGTCGCG-3’	64℃	60s		AclI
lysGpro-F	5’-AAATTCTAGAtgcgccgatcaatgcgcc-3’	62℃	30s	Mtb_lysG promoter	XbaI
MSmetM-lysGpro-R	5’-ATTTGGTACGCCATCGTGTAGTCATaagctgcggatccaccatctca-3’	62℃	30s		-
lysGpro_MSmetM-F	5’-tgagatggtggatccgcagcttATGACTACACGATGGCGTACCAAAT-3’	62℃	60s	Ms_metM	-
MSmetM-AclI-R	5’-TTTTAACGTTTCAGGCGGTGGGTGTGGT-3’	62℃	60s		AclI
